# Supplementary material for: Ten-year trajectories of ultra-processed food intake and prospective associations with cardiovascular diseases and all-cause mortality: findings from the Whitehall II cohort study
Source: Nutr J. 2025 May 11;24:79. doi: 10.1186/s12937-025-01144-2 (PMC12067948; doi:10.1186/s12937-025-01144-2)
Supplement: Supplementary file 1 — Supplementary Material 1 [file 12937_2025_1144_MOESM1_ESM.xlsx]

## Sheet: S2 File. Nova Classification of
Food category	Food description	Nova Category
Bread	Average brown bread/rolls	UPF
Bread	Average crispbread	UPF
Bread	Average white bread/rolls	UPF
Bread	Average whole meal bread/rolls	UPF
Cereals	Average All-Bran, Bran Flakes	UPF
Cereals	Average Corn Flakes, Rice Krispies	UPF
Cereals	Average Frosties, Ricicles etc	UPF
Cereals	Average Muesli, Fruit &Fibre	UPF
Cereals	Average Shredded wheat, Weetabix	UPF
Cereals	Average porrige, Readybrek	MPF
Dairy	Average Channel Islands milk	MPF
Dairy	Average cheese - Cheddar, Brie	PF
Dairy	Average cottage cheese, low fat soft	PF
Dairy	Average double or clotted cream	PCI
Dairy	Average dried milk	MPF
Dairy	Average full cream milk	MPF
Dairy	Average semi-skimmed milk	MPF
Dairy	Average single cream	PCI
Dairy	Average skimmed milk	MPF
Dairy	Average sterilized milk	MPF
Dairy	Average yoghurt	MPF
Drink	Average Horlicks, Ovaltine	UPF
Drink	Average beer, lager or cider	PF
Drink	Average coffee whitener	UPF
Drink	Average coffee, decaffeinated	MPF
Drink	Average coffee, regular	MPF
Drink	Average fizzy soft drinks	UPF
Drink	Average fruit squash or cordial	UPF
Drink	Average liqueurs	UPF
Drink	Average port, cherry, vermouth	UPF
Drink	Average low cal, diet fizzy drinks	UPF
Drink	Average real fruit juice	MPF
Drink	Average spirits	UPF
Drink	Average tea	MPF
Drink	Average wine	PF
Eggs	Average eggs	MPF
Fat	Average butter	PCI
Fat	Average hard margarine	UPF
Fat	Average low fat spread	UPF
Fat	Average other soft margarine	UPF
Fat	Average peanut butter	PF
Fat	Average polyunsaturated margarine	UPF
Fish	Average fish fingers, fish cakes	UPF
Fish	Average fried fish in batter	UPF
Fish	Average oily fish - fresh/canned	MPF
Fish	Average shellfish	MPF
Fish	Average white fish - fresh/frozen	MPF
Fruit	Average apples	MPF
Fruit	Average bananas	MPF
Fruit	Average dried fruit:raisin,prune	MPF
Fruit	Average grapefruit	MPF
Fruit	Average grapes	MPF
Fruit	Average melon	MPF
Fruit	Average oranges, satsumas	MPF
Fruit	Average peaches, plums, apricots	MPF
Fruit	Average pears	MPF
Fruit	Average strawberries, raspberries	MPF
Fruit	Average tinned fruit	PF
Meat	Average bacon	UPF
Meat	Average beef - roast, steak etc	MPF
Meat	Average beef burgers	UPF
Meat	Average chicken or other poultry	MPF
Meat	Average corned beef, luncheom m.	UPF
Meat	Average ham	UPF
Meat	Average lamb - roast, chops, stew	MPF
Meat	Average liver, liver pate	UPF
Meat	Average meat soup	UPF
Meat	Average pork - roast, chops, stew	MPF
Meat	Average sausages	UPF
Meat	Average savory pies	UPF
Pasta	Average lasagne	UPF
Pasta	Average pizza	UPF
Pasta	Average quiche	UPF
Pasta	Average white or green pasta	MPF
Pasta	Average wholemeal pasta	MPF
Potato	Average boiled, mashed potatoes	MPF
Potato	Average chips or French fries	UPF
Potato	Average potato salad	PF
Potato	Average roast potatoes	MPF
Rice	Average brown rice	MPF
Rice	Average white rice	MPF
Sauces	Average Marmite, Bovril	UPF
Sauces	Average french dressing, vinaigre	UPF
Sauces	Average pickles, chutney	UPF
Sauces	Average salad cream	UPF
Sauces	Average sauces - white, gravy	UPF
Sauces	Average tomato ketchup	UPF
Sweets/snacks	Average biscuits	UPF
Sweets/snacks	Average buns and pastries	UPF
Sweets/snacks	Average cakes	UPF
Sweets/snacks	Average chocolates, choc bars	UPF
Sweets/snacks	Average cocoa, hot chocolate	UPF
Sweets/snacks	Average cream crack, cheese biscuits	UPF
Sweets/snacks	Average crisps, packet snacks	UPF
Sweets/snacks	Average fruit pies,tarts,crumble	UPF
Sweets/snacks	Average ice cream, choc ices	UPF
Sweets/snacks	Average jam, marmalade, honey	UPF
Sweets/snacks	Average milk puddings	UPF
Sweets/snacks	Average sponge puddings	UPF
Sweets/snacks	Average sugar in tea, coffee	PCI
Sweets/snacks	Average sweets, toffees, mints	UPF
Vegetable	Average Brussels sprouts	MPF
Vegetable	Average baked beans	UPF
Vegetable	Average beans - green, broad, etc	MPF
Vegetable	Average broccoli	MPF
Vegetable	Average cabbage	MPF
Vegetable	Average carrots	MPF
Vegetable	Average cauliflower	MPF
Vegetable	Average coleslaw	UPF
Vegetable	Average dried lentils, beans,etc	MPF
Vegetable	Average garlic	MPF
Vegetable	Average green salad	MPF
Vegetable	Average leeks	MPF
Vegetable	Average marrow, courgettes	MPF
Vegetable	Average mushrooms	MPF
Vegetable	Average onions	MPF
Vegetable	Average parsnip, turnip, swede	MPF
Vegetable	Average peanuts and other nuts	MPF
Vegetable	Average peas	MPF
Vegetable	Average soya meat, TVP, vegebur	UPF
Vegetable	Average spinach	MPF
Vegetable	Average spring greens, kale	MPF
Vegetable	Average sweet peppers	MPF
Vegetable	Average tofu or soya bean curd	UPF
Vegetable	Average tomatoes	MPF
Vegetable	Average vegetable soup	UPF
Abbreviations
UPF	Ultra processed foods
PCI	Processed culinary ingredients
PF	Processed foods
MPF	Mimally processed foods
